# Supplementary material for: Markedly Divergent Tree Assemblage Responses to Tropical Forest Loss and Fragmentation across a Strong Seasonality Gradient
Source: PLoS One. 2015 Aug 26;10(8):e0136018. doi: 10.1371/journal.pone.0136018 (PMC4550385; doi:10.1371/journal.pone.0136018)
Supplement: S1 Table — (XLSX) [file pone.0136018.s002.xlsx]

## Sheet: Plan1
Table S1 - Summary of accuracy assessment of land cover mapping in three forest types in southern Brazil: evergreen, Araucaria and deciduous forests.
Landscapes	Classes of land cover	Number of training samples	Commission errors (%)	Ommission errors (%)
Evergreen forest	Forest	71	7.04	7.04
Overall accuracy = 0.94	Forest on valleys	54	10.53	5.56
Kappa Coefficient = 0.93	Shaded forest	40	2.44	0.00
	Agriculture	34	3.33	14.70
	Exposed soil	38	20.00	5.26
	Urban buildings	45	2.38	8.89
	Water	52	0.00	3.84
	Cloud	50	1.96	0.00
	Shade of clouds	36	3.03	11.11
Araucaria forest	Forest	70	0.00	1.43
Overall accuracy = 0.98	Agruculture	51	0.00	0.00
Kappa Coefficient = 0.98	Dense agriculture	49	2.00	0.00
	Sparse vegetation	44	2.44	10.00
	Exposed soil	61	6.25	1.64
	Water	48	0.00	0.00
Deciduous forest	Forest	46	10.20	4.35
Overall accuracy = 0.97	Forest on valleys	50	4.25	10.00
Kappa Coefficient = 0.96	Agriculture	45	0.00	0.00
	Exposed soil	51	1.93	0.00
	Water	50	0.00	2.00
